# Supplementary material for: An Improved Method for Growing Primary Neurons on Electron Microscopy Grids Co-Cultured with Astrocytes
Source: Int J Mol Sci. 2023 Oct 14;24(20):15191. doi: 10.3390/ijms242015191 (PMC10606997; doi:10.3390/ijms242015191)
Supplement: Supplementary file 1 [file ijms-24-15191-s001.zip]

Archive with 3 entries (3 files):
- Supplementary Information.pdf
- Suppl_videoS1_100nmscale.mp4
- Suppl_videoS2_100nmscale.mp4
